# Supplementary material for: Rapid age-grading and species identification of natural mosquitoes for malaria surveillance
Source: Nat Commun. 2022 Mar 21;13:1501. doi: 10.1038/s41467-022-28980-8 (PMC8938457; doi:10.1038/s41467-022-28980-8)
Supplement: Supplementary file 4 — Source Data [file 41467_2022_28980_MOESM4_ESM.zip]

Archive with 6 entries (6 files):
- TableS1.csv
- TableS2.csv
- TableS3.csv
- TableS4.csv
- TableS5.csv
- TableS6.csv
