# Supplementary material for: Rapid age-grading and species identification of natural mosquitoes for malaria surveillance
Source: Nat Commun. 2022 Mar 21;13:1501. doi: 10.1038/s41467-022-28980-8 (PMC8938457; doi:10.1038/s41467-022-28980-8)
Supplement: Supplementary file 4 — Source Data [file 41467_2022_28980_MOESM4_ESM.zip › TableS1.csv]

Location	Species	Strain
Glasgow, UK	An. gambiae	Kisumu
	An.coluzzii	Ngousso
	An. arabiensis	Ifakara
Ifakara, TZ	An. gambiae	Ifakara, Niage
	An. arabiensis	Ifakara, Niage
Bobo-Dioulasso, BF	An. gambiae	Soumousso
	An.coluzzii	Vallee du Kou
