# Supplementary material for: Rapid age-grading and species identification of natural mosquitoes for malaria surveillance
Source: Nat Commun. 2022 Mar 21;13:1501. doi: 10.1038/s41467-022-28980-8 (PMC8938457; doi:10.1038/s41467-022-28980-8)
Supplement: Supplementary file 4 — Source Data [file 41467_2022_28980_MOESM4_ESM.zip › TableS2.csv]

Type of data	Species	Burkina Faso	Tanzania	United Kingdom	Discarded Spectra
LV	An. gambiae	2005	8604	2277	1416
	An. coluzzii	2228	0	2491
	An. arabiensis	0	8557	1661
GV	An. gambiae	2904	0	0	640
	An. coluzzii	1027	0	0
	An. arabiensis	0	5687	0
EV	An. gambiae	265	1418	0	240
	An. coluzzii	248	0	0
	An. arabiensis	0	1346	0
Wild Dissected	An. coluzzii	335	0	0	11
	An. arabiensis	0	758	0
Wild Non-dissected	An. coluzzii	568	0	0	0
	An. arabiensis	0	834	0
