# Supplementary material for: Rapid age-grading and species identification of natural mosquitoes for malaria surveillance
Source: Nat Commun. 2022 Mar 21;13:1501. doi: 10.1038/s41467-022-28980-8 (PMC8938457; doi:10.1038/s41467-022-28980-8)
Supplement: Supplementary file 4 — Source Data [file 41467_2022_28980_MOESM4_ESM.zip › TableS5.csv]

n	n.tcv	wil.pow.est.LLIN	wil.pow.est.ATSB
20	0	6.9%	5.0%
20	162	46.1%	14.8%
20	324	60.0%	18.6%
20	486	60.9%	18.8%
20	654	74.6%	22.7%
20	815	78.0%	24.4%
20	973	75.0%	23.4%
20	1131	79.0%	24.3%
20	1294	80.7%	25.8%
20	1452	78.5%	24.9%
50	0	10.3%	6.4%
50	162	84.6%	31.1%
50	324	94.9%	40.5%
50	486	95.2%	41.7%
50	654	98.8%	50.5%
50	815	99.3%	53.8%
50	973	98.9%	51.2%
50	1131	99.4%	54.3%
50	1294	99.4%	55.2%
50	1452	99.2%	54.4%
100	0	15.4%	7.5%
100	162	99.1%	55.8%
100	324	99.9%	69.5%
100	486	99.9%	70.0%
100	654	100.0%	80.5%
100	815	100.0%	83.2%
100	973	100.0%	80.8%
100	1131	100.0%	82.9%
100	1294	100.0%	84.7%
100	1452	100.0%	83.2%
150	0	20.6%	8.7%
150	162	99.9%	73.5%
150	324	100.0%	85.6%
150	486	100.0%	86.4%
150	654	100.0%	93.6%
150	815	100.0%	94.7%
150	973	100.0%	93.3%
150	1131	100.0%	94.7%
150	1294	100.0%	95.4%
150	1452	100.0%	95.4%
200	0	25.9%	10.6%
200	162	100.0%	84.1%
200	324	100.0%	93.9%
200	486	100.0%	94.6%
200	654	100.0%	97.8%
200	815	100.0%	98.7%
200	973	100.0%	98.2%
200	1131	100.0%	98.3%
200	1294	100.0%	98.7%
200	1452	100.0%	98.6%
250	0	30.9%	11.6%
250	162	100.0%	91.9%
250	324	100.0%	97.6%
250	486	100.0%	97.3%
250	654	100.0%	99.4%
250	815	100.0%	99.7%
250	973	100.0%	99.5%
250	1131	100.0%	99.6%
250	1294	100.0%	99.7%
250	1452	100.0%	99.6%
300	0	36.5%	13.4%
300	162	100.0%	95.3%
300	324	100.0%	99.1%
300	486	100.0%	99.2%
300	654	100.0%	99.7%
300	815	100.0%	100.0%
300	973	100.0%	99.8%
300	1131	100.0%	100.0%
300	1294	100.0%	100.0%
300	1452	100.0%	99.9%
