# Supplementary material for: Rapid age-grading and species identification of natural mosquitoes for malaria surveillance
Source: Nat Commun. 2022 Mar 21;13:1501. doi: 10.1038/s41467-022-28980-8 (PMC8938457; doi:10.1038/s41467-022-28980-8)
Supplement: Supplementary file 4 — Source Data [file 41467_2022_28980_MOESM4_ESM.zip › TableS6.csv]

Location	Species	Date of collection	Date of dissection	Dissected						Not dissected
				0 cycle	1 cycle	2 cycles	3 cycles	4 cycles	Oocytes under development
VK5 - Burkina Faso	Anopheles coluzzii	15/05/2021	15/05/2021	4	1	1	0	0	4	10
VK5 - Burkina Faso	Anopheles coluzzii	19/05/2021	19/05/2021	5	0	0	0	0	0	5
VK5 - Burkina Faso	Anopheles coluzzii	23/05/2021	25/05/2021	4	0	1	0	0	0	5
VK5 - Burkina Faso	Anopheles coluzzii	27/05/2021	08/06/2021	12	0	0	0	0	0	12
VK5 - Burkina Faso	Anopheles coluzzii	31/05/2021	21/06/2021	4	2	1	0	0	5	12
VK5 - Burkina Faso	Anopheles coluzzii	04/06/2021	14/07/2021	9	0	0	0	0	0	9
VK5 - Burkina Faso	Anopheles coluzzii	08/06/2021	17/05/2021	2	1	0	0	0	14	16
VK5 - Burkina Faso	Anopheles coluzzii	12/06/2021	21/05/2021	5	1	1	1	0	16	24
VK5 - Burkina Faso	Anopheles coluzzii	16/06/2021	27/05/2021	6	2	0	0	0	15	24
VK5 - Burkina Faso	Anopheles coluzzii	20/06/2021	10/06/2021	28	12	1	0	0	6	50
VK5 - Burkina Faso	Anopheles coluzzii	24/06/2021	23/06/2021	1	15	2	1	0	81	100
VK5 - Burkina Faso	Anopheles coluzzii	28/06/2021	16/07/2021	43	3	0	0	0	6	52
VK5 - Burkina Faso	Anopheles coluzzii	02/07/2021	18/05/2021	2	0	1	0	0	10	13
VK5 - Burkina Faso	Anopheles coluzzii	06/07/2021	22/05/2021	0	0	0	0	0	6	6
VK5 - Burkina Faso	Anopheles coluzzii	10/07/2021	28/05/2021	0	1	0	1	0	18	21
VK5 - Burkina Faso	Anopheles coluzzii	14/07/2021	11/06/2021	14	11	4	1	0	0	30
VK5 - Burkina Faso	Anopheles coluzzii	18/07/2021	24/06/2021	17	27	6	3	0	27	80
VK5 - Burkina Faso	Anopheles coluzzii	22/07/2021	17/07/2021	49	26	2	0	0	19	96
Total VK5	Anopheles coluzzii	-	-	205	102	20	7	0	227	565
Sululu - Tanzania	Anopheles arabiensis	04/05/2021	04/05/2021	15	14	1	0	0	0	30
Sululu - Tanzania	Anopheles arabiensis	07/05/2021	07/05/2021	2	14	0	0	0	9	25
Sululu - Tanzania	Anopheles arabiensis	11/05/2021	11/05/2021	4	20	0	0	0	1	25
Sululu - Tanzania	Anopheles arabiensis	18/05/2021	18/05/2021	2	13	0	0	0	3	18
Sululu - Tanzania	Anopheles arabiensis	21/05/2021	21/05/2021	3	20	0	0	0	2	25
Sululu - Tanzania	Anopheles arabiensis	25/05/2021	25/05/2021	6	16	0	0	0	3	25
Sululu - Tanzania	Anopheles arabiensis	29/05/2021	29/05/2021	2	14	0	0	0	4	20
Sululu - Tanzania	Anopheles arabiensis	04/06/2021	04/06/2021	8	15	0	0	0	7	30
Sululu - Tanzania	Anopheles arabiensis	08/06/2021	08/06/2021	7	20	0	0	0	3	30
Sululu - Tanzania	Anopheles arabiensis	15/06/2021	15/06/2021	4	21	2	0	0	0	27
Sululu - Tanzania	Anopheles arabiensis	18/06/2021	18/06/2021	6	15	2	0	0	0	23
Sululu - Tanzania	Anopheles arabiensis	22/06/2021	22/06/2021	3	27	2	0	0	3	35
Sululu - Tanzania	Anopheles arabiensis	25/06/2021	25/06/2021	6	15	0	0	0	3	24
Sululu - Tanzania	Anopheles arabiensis	29/06/2021	29/06/2021	15	8	0	0	0	0	23
Sululu - Tanzania	Anopheles arabiensis	02/07/2021	02/07/2021	10	10	0	0	0	0	20
Sululu - Tanzania	Anopheles arabiensis	06/07/2021	06/07/2021	6	9	0	0	0	0	15
Sululu - Tanzania	Anopheles arabiensis	13/07/2021	13/07/2021	4	7	0	0	0	0	11
Sululu - Tanzania	Anopheles arabiensis	16/07/2021	16/07/2021	4	9	1	1	0	0	15
Sululu - Tanzania	Anopheles arabiensis	20/07/2021	20/07/2021	5	3	0	0	0	1	9
Sululu - Tanzania	Anopheles arabiensis	23/07/2021	23/07/2021	7	1	0	0	0	8	16
Sululu - Tanzania	Anopheles arabiensis	30/07/2021	30/07/2021	1	5	0	1	0	1	8
Sululu - Tanzania	Anopheles arabiensis	03/08/2021	03/08/2021	1	6	0	0	0	0	7
Sululu - Tanzania	Anopheles arabiensis	06/08/2021	06/08/2021	4	5	0	0	0	0	9
Sululu - Tanzania	Anopheles arabiensis	10/08/2021	10/08/2021	10	4	0	0	0	1	15
Sululu - Tanzania	Anopheles arabiensis	13/08/2021	13/08/2021	3	3	0	0	0	11	17
Sululu - Tanzania	Anopheles arabiensis	17/08/2021	17/08/2021	14	6	0	0	0	0	20
Sululu - Tanzania	Anopheles arabiensis	24/08/2021	24/08/2021	8	7	0	0	0	3	18
Sululu - Tanzania	Anopheles arabiensis	31/08/2021	31/08/2021	9	5	0	0	0	0	14
Sululu - Tanzania	Anopheles arabiensis	27/04/2021	29/04/2021	0	21	1	1	0	2	25
Sululu - Tanzania	Anopheles arabiensis	28/04/2021	30/04/2021	0	30	1	0	0	4	35
Sululu - Tanzania	Anopheles arabiensis	29/04/2021	01/05/2021	5	41	1	0	0	3	50
Sululu - Tanzania	Anopheles arabiensis	04/05/2021	06/05/2021	2	21	1	0	0	1	25
Sululu - Tanzania	Anopheles arabiensis	07/05/2021	09/05/2021	1	13	0	0	0	1	15
Sululu - Tanzania	Anopheles arabiensis	11/05/2021	13/05/2021	0	14	0	0	0	1	15
Sululu - Tanzania	Anopheles arabiensis	15/05/2021	17/05/2021	0	14	0	0	0	0	14
Sululu - Tanzania	Anopheles arabiensis	18/05/2021	20/05/2021	2	26	2	0	0	0	30
Sululu - Tanzania	Anopheles arabiensis	21/05/2021	23/05/2021	2	21	1	0	0	1	25
Sululu - Tanzania	Anopheles arabiensis	25/05/2021	27/05/2021	5	18	0	0	0	2	25
Sululu - Tanzania	Anopheles arabiensis	29/05/2021	31/05/2021	1	15	1	0	0	3	20
Sululu - Tanzania	Anopheles arabiensis	04/06/2021	06/06/2021	8	20	0	0	0	3	31
Sululu - Tanzania	Anopheles arabiensis	08/06/2021	10/06/2021	9	14	1	0	0	1	25
Sululu - Tanzania	Anopheles arabiensis	15/06/2021	17/06/2021	6	6	0	0	0	0	12
Sululu - Tanzania	Anopheles arabiensis	18/06/2021	20/06/2021	3	11	0	0	0	0	14
Sululu - Tanzania	Anopheles arabiensis	22/06/2021	24/06/2021	8	18	0	0	0	2	28
Sululu - Tanzania	Anopheles arabiensis	29/06/2021	01/07/2021	10	16	0	0	0	0	26
Sululu - Tanzania	Anopheles arabiensis	02/07/2021	04/07/2021	13	13	0	0	0	1	27
Sululu - Tanzania	Anopheles arabiensis	06/07/2021	08/07/2021	5	12	0	0	0	0	17
Sululu - Tanzania	Anopheles arabiensis	13/07/2021	15/07/2021	3	7	0	0	0	0	10
Sululu - Tanzania	Anopheles arabiensis	16/07/2021	18/07/2021	3	15	2	0	0	0	20
Sululu - Tanzania	Anopheles arabiensis	20/07/2021	22/07/2021	4	2	0	0	0	3	9
Sululu - Tanzania	Anopheles arabiensis	23/07/2021	25/07/2021	3	9	0	0	0	4	16
Sululu - Tanzania	Anopheles arabiensis	30/07/2021	01/08/2021	1	7	0	0	0	0	8
Sululu - Tanzania	Anopheles arabiensis	03/08/2021	05/08/2021	1	2	0	0	0	2	5
Sululu - Tanzania	Anopheles arabiensis	06/08/2021	08/08/2021	2	6	0	0	0	0	8
Sululu - Tanzania	Anopheles arabiensis	10/08/2021	12/08/2021	8	8	0	0	0	0	16
Sululu - Tanzania	Anopheles arabiensis	13/08/2021	15/08/2021	1	12	0	0	0	4	17
Sululu - Tanzania	Anopheles arabiensis	17/08/2021	19/08/2021	3	14	0	0	0	1	18
Sululu - Tanzania	Anopheles arabiensis	24/08/2021	26/08/2021	4	10	0	0	0	4	18
Sululu - Tanzania	Anopheles arabiensis	31/08/2021	02/09/2021	6	4	0	0	0	2	12
Total Sululu	Anopheles arabiensis	-	-	288	752	19	3	0	108	1170
